# Supplementary material for: Characterization Studies on the sugC Gene of Streptococcus suis Serotype 2 in Adhesion, Invasion, and Virulence in Mice
Source: Vet Sci. 2024 Sep 21;11(9):447. doi: 10.3390/vetsci11090447 (PMC11435659; doi:10.3390/vetsci11090447)
Supplement: Supplementary file 1 [file vetsci-11-00447-s001.zip › Sequence S1-Genomic fragments of TJS75 strain.seq]

Created: 2024Äê7ÔÂ11ÈÕ ÐÇÆÚËÄ 9:58 
^^
tcaaagaagacatatacccaagcttgagaactttggctcccttgatatcccaatactctgtcaagagaacgacgagagtaccaactaggttaacagttactaccatagaaatggctaatttaaaactgttagcaatactgtttagggcccgttctgaactcataatcttatccaaagcacgcaaggagaactcaccatctttgaaaaagacatttgtcagaagtccgatatttggatatatgatgaaggctaccagcaaccacagaacacctatccgtagtatccagtctttccatttgatatctttgagcatactacttacctccgtattgcataatgtcttttggattgataaatagagtcacgacatcatcaataacatggcttgaatgcccatcattcttttcaatgatattaacttgttgtccattatccaatacaacagtgtatttaatgaagacaccattgaattccaaatcgatagtcttcccttggatagacaaatcactttctgattgtctttccaatttaacacgttctaagcggacatagccacttgtttgttcaaaaattggcaagccattagcaagtagagccaaggtttgttctgacagatggttgatatcaccaatgaaatcacatacaaattctgtcttagactgattgtaaatctcatacggggtaccaacttgctcaataaagccattattaaagacggcaatacgatcagataacgttaaggcttcttcttggtcgtgagtgacatagagcgttgtgatgcctaactccttctgaagtcgcttcaactccaaacgcagatcaacacgcaatttggcgtccaagtttgacagaggttcgtccaaacataaaatcttaggttctaagaccagagcccttgctaaagcaacacgttgttgctgtccaccggagagttctgaaatattacgcttcagttgctcatcagaaatcttgatttttttagcaacctcatgaaccttggctttaatgatttcaggagaaatcttcttaactttcagaccaaatgcaatattatcataaactgtcattgtagggaacaaggcataactttggaaaacaataccaatctcacgtttttctggatctaaattcgtgatgtccttaccattaacatgaatggtacccttagaggggttgatgaaccccactaaggtacgcaaggttgttgatttaccacaaccacttggtccgagaaatgtaaagaactccccttccttgatttctaaattcaaattgtcaatcgcaataaaatctgcatatttgatttgtatatcgttaaaggtaatcatacacacctctcctcacttctaaatgttactattctacgaattcaagctcagctttttcaacccatgagttaatgttctcaccgatgaacacccaatccaattcttgaggtttaacgctgcttgcaaagtctttaatttcagctttagcaccttcaagagctgtcttgttagcagggattgaaccaaactcgtcgctccatgctttttgaacttctgcactaccaaaccagttgataaactctttaacaagtgcttctttcttgctagttgacaaaataccaacttgctcagtgacgtaaggaacacctactttagggctcataacttggaatttatagccacgt
